# Supplementary material for: Effect of Gut Microbiota on the Pharmacokinetics of Nifedipine in Spontaneously Hypertensive Rats
Source: Pharmaceutics. 2023 Aug 3;15(8):2085. doi: 10.3390/pharmaceutics15082085 (PMC10458652; doi:10.3390/pharmaceutics15082085)
Supplement: Supplementary file 1 [file pharmaceutics-15-02085-s001.zip]

Archive with 1 entries (1 files):
- pharmaceutics-2500704-supplementary.pdf
